# Supplementary material for: Microtubule stiffening by the doublecortin-domain protein ZYG-8 contributes to mitotic spindle orientation during zygote division in Caenorhabditis elegans
Source: PLoS Genet. 2026 Jun 29;22(6):e1012196. doi: 10.1371/journal.pgen.1012196 (PMC13340844; doi:10.1371/journal.pgen.1012196)
Supplement: S2 Movie — Tracked astral microtubule contacts are highlighted as green dots (Method M10). The image shown in Fig 4B was taken from this movie. The movie is 3-times accelerated. (ZIP) [file pgen.1012196.s016.zip]

Archive with 2 entries (2 files):
- Movie_S2_Cueff_2026.avi
- __MACOSX/._Movie_S2_Cueff_2026.avi
