# Supplementary material for: Microtubule stiffening by the doublecortin-domain protein ZYG-8 contributes to mitotic spindle orientation during zygote division in Caenorhabditis elegans
Source: PLoS Genet. 2026 Jun 29;22(6):e1012196. doi: 10.1371/journal.pgen.1012196 (PMC13340844; doi:10.1371/journal.pgen.1012196)
Supplement: S1 Table — (* 4-times backcrossed; ** 2-times backcrossed.). (XLSX) [file pgen.1012196.s030.xlsx]

## Sheet: Sheet1
	Genotype description	If crossing, from which strains	Origin & Reference
MCP347 4x*	zyg-8(bab347[3xOLLAS::zyg-8]) III		This study
MCP361 4x*	zyg-8(bab361[mNG::zyg-8]) III		This study
MCP554 2x**	ttTi5605( bab516; bab554[pPie-1::mNG::3*OLLAS::zyg-8::3’UTR tbb-2] II﻿)		This study
TH430	ddIs14[pie-1p::EBP-2::GFP; unc-119(+)]; weIs21[Ppie-1::mCherry::tub::pie-1 3’UTR]	TH66 crossed with JA1559	TH66: (Srayko et al., 2005)
			JA1559: Ahringer lab
JEP153	weIs21[Ppie-1::mCherry::tub::pie-1 3’UTR]	Out-crossing of TH430	TH430: Hyman lab
JEP170	zyg-8(bab361[mNG::zyg-8]) III;	JEP153 crossed with MCP361 4x	This study
	weIs21[Ppie-1::mCherry::tub::pie-1 3’UTR]
JEP187	ttTi5605(bab516; bab554[pPie-1::mNG::3*OLLAS::zyg-8::3’UTR tbb-2])II; weIs21[Ppie-1::mCherry::tub::pie-1 3?UTR]	JEP153 crossed with MCP554 2x	This study
JEP97	unc-119(ed3) ? III; ltIs37 [pAA64; pie-1/mCHERRY::his-58; unc-119 (+)]IV;ddIs44[WRM0614cB02 GLCherry::tbg-1;unc-119(+)]	OD56 crossed with TH169	OD56: (McNally et al., 2006)
			TH169: (Woodruff et al., 2015)
JEP188	t tTi5605(bab516; bab554[pPie-1::mNG::3*OLLAS::zyg-8::3’UTR tbb-2])II; unc-119(ed3) ? III; ltIs37 [pAA64; pie-1/mCHERRY::his-58; unc-119 (+)]IV;ddIs44[WRM0614cB02 GLCherry::tbg-1;unc-119(+)]	JEP97 crossed with MCP554	This study
EU3068	ebp-2(or1954[ebp-2::mKate2]) II; ruIs57[pie-1::GFP::tbb-2 +unc-119(+)] V		(Sugioka et al., 2018)
JEP180	zyg-8(or484) III; ebp-2(or1954[ebp-2::mKate2]) II	EU3068 crossed with EU924	EU924: (Encalada et al., 2000)
JEP10	such-1(h1960) III; unc-46(e177) mdf-1(gk2) V. ddIs180[WRM062cF05 spd-2:: 2xTY1 GFP FRT 3xFlag;unc-119(+)]	KR4012 crossed with TH231	KR4012: (Tarailo et al., 2007)
			TH231: (Decker et al., 2011)
AZ244	unc-119(ed3) III; ruIs57[pie-1::GFP::tbb-2 +unc-119(+)] V		(Praitis et al., 2001)
JEP190	zyg-8(or484) III; unc-119(ed3) III; ruIs57[pie-1::GFP::tbb-2 +unc-119(+)] V	AZ244 crossed with EU924	This study
JEP82	ebp-2(or1954[ebp-2::mKate2]) II	Out-crossing of EU3068	This study
JEP193	ttTi5605(bab516; bab554[pPie-1::mNG::3*OLLAS::zyg-8::3’UTR tbb-2] II); ebp-2(or1954[ebp-2::mKate2]) II	JEP82 crossed with MCP554	This study
TH30	unc-119(ed3) ruIs32[pAZ132: pie-1/GFP/histoneH2B] III; ddIs6 [GFP::tbg-1; unc-119(+)] V		(Quintin et al., 2003)
TH65	unc-119(ed3); ddIs15 [pPIE-1::YFP::tba-2(genomic);unc-119(+)]		(Schlaitz et al., 2007)
TH27	unc-119(ed3) III; ddIs6 [Ppie-1::GFP::tbg-1; unc-119(+)] V		(Oegema et al., 2001)
SV1803	dhc-1(he264[eGFP::dhc-1]) I		(Schmidt et al., 2017)
JEP199	zyg-8(or484) III; ebp-2(or1954[ebp-2::mKate2]) II; dhc-1(he264[eGFP::dhc-1]) I.	SV1803 crossed with JEP180	This study
