# Supplementary material for: Microtubule stiffening by the doublecortin-domain protein ZYG-8 contributes to mitotic spindle orientation during zygote division in Caenorhabditis elegans
Source: PLoS Genet. 2026 Jun 29;22(6):e1012196. doi: 10.1371/journal.pgen.1012196 (PMC13340844; doi:10.1371/journal.pgen.1012196)
Supplement: S2 Table — (XLSX) [file pgen.1012196.s031.xlsx]

## Sheet: Sheet1
Object type	Characteristic parameters	Reference
Space: ellipse	Radii: 24.5 mm and 16.5 mm	(Daniels et al., 2006)
	Viscosity: 5 Pa.s
2 solids (that mimic anterior and posterior centrosomes)	External force: Anterior: 180 pN; posterior: 300 pN	(Grill et al., 2003)
2 asters with two fibre types	Initial position: Anterior: -5.6 mm; Posterior 4.7 mm from ellipse centre. Positions not fixed during the simulation.	In vivo measurements of the lab
Fibre, type #1 (spindle)	Activity: static
	Number per aster: 20
	Initial length 6 mm
	Rigidity: 100 pN.mm2
	Position: 60°, radial distribution
Fibre, type #2 (astral)	Activity: dynamic	Dynamics: (Dogterom and Yurke, 1997; Srayko et al., 2005)
	Number per aster: 75
	Initial length 8 ± 6 mm
	Rigidity: 5, 10, 25 pN.mm2	Rigidity: (Felgner et al., 1996; Gittes et al., 1993; Kikumoto et al., 2006; Mickey and Howard, 1995; Venier et al., 1994)
	Position: 240°, random radial distribution
	Growing force: 1.67 pN
	Minimal length: 0.005 mm
	Growing speed: 0.71 mm/s
	Shrinking sped: -0.84 mm/s
	Catastrophe rate: 0.05 (no force); 0.5 (stall force)
	Rescue rate: 0.15
Single with hands	Activity: bind
	Anchored to a fixed position
	Unbinding rate: 0.1
	Unbinding force: 5 pN
