# Supplementary material for: Microtubule stiffening by the doublecortin-domain protein ZYG-8 contributes to mitotic spindle orientation during zygote division in Caenorhabditis elegans
Source: PLoS Genet. 2026 Jun 29;22(6):e1012196. doi: 10.1371/journal.pgen.1012196 (PMC13340844; doi:10.1371/journal.pgen.1012196)
Supplement: S3 Table — Characteristics of the two cortical dynein populations in strains expressing GFP::DHC-1. Data were obtained by fitting the duration histograms of cortical dynein spots using a two-exponential model (Method M13). N represents the total number of embryos analysed across all replicates for each experimental condition. (XLSX) [file pgen.1012196.s032.xlsx]

## Sheet: Sheet1
	Control RNAi (N = 11)		zyg-8(RNAi) (N = 14)
	Population #1	Population #2	Population #1	Population #2
Lifetime (s)	0.66 ± 0.04	1.66 ± 0.25	0.74 ± 0.03	2.07 ± 0.24
Proportion (%)	86.3 ± 2.5	13.7	84.3 ± 6.7	15.7
Density (/min/µm²)	0.79 ± 0.02	0.13 ± 0.01	0.95 ± 0.04	0.18 ± 0.01
